# Supplementary material for: Direct analysis of Holliday junction resolving enzyme in a DNA origami nanostructure
Source: Nucleic Acids Res. 2014 May 12;42(11):7421–8. doi: 10.1093/nar/gku320 (PMC4066755; doi:10.1093/nar/gku320)
Supplement: SUPPLEMENTARY DATA [file supp_gku320_nar-00191-f-2014.zip]

Archive with 4 entries (4 files):
- nar-00191-f-2014-File008.avi
- nar-00191-f-2014-File009.avi
- nar-00191-f-2014-File010.avi
- nar-00191-f-2014-File011.avi
